# Supplementary material for: Cyclin B1 Suppresses Colorectal Cancer Invasion and Metastasis by Regulating E-Cadherin
Source: PLoS One. 2015 May 11;10(5):e0126875. doi: 10.1371/journal.pone.0126875 (PMC4427130; doi:10.1371/journal.pone.0126875)
Supplement: S1 Table — (XLS) [file pone.0126875.s002.xls]

## Sheet: Sheet1
Table S1: Clinical information of 150 patients with colorectal cancers
Patient No.	Gender	Age	Histology	Differentiation	Tumor location	Tumor size （cm）	Local tumor invasion	Lymph node metastasis	Distant metastasis	TNM stage
1	Male	63	Adenocarcinoma	Moderate	Rectum	6.5*4.5*1.5	T4	N0	M1	Ⅳ
2	Male	68	Adenocarcinoma	Well	Colon	9*7.5*2	T4	N0	M0	Ⅱ
3	Female	76	Adenocarcinoma	Well	Rectum	7*4.5*2	T4	N1	M0	Ⅲ
4	Female	64	Adenocarcinoma	Well	Rectum	3.8*3.8*1	T2	N0	M0	Ⅰ
5	Female	73	Adenocarcinoma	Moderate	Colon	3*2.5*0.5	T3	N0	M0	Ⅱ
6	Female	62	Adenocarcinoma	Well	Rectum	5*4*1.5	T4	N1	M0	Ⅲ
7	Male	58	Adenocarcinoma	Well	Rectum	3.8*2.5*1.4	T2	N0	M0	Ⅰ
8	Male	65	Adenocarcinoma	Moderate	Rectum	2.5*2.5*0.5	T4	N0	M0	Ⅱ
9	Female	63	Adenocarcinoma	Moderate	Colon	3.5*2.8*0.5	T3	N1	M0	Ⅲ
10	Female	50	Adenocarcinoma	Well	Rectum	3.2*0.5*0.5	T4	N0	M1	Ⅳ
11	Male	62	Mucinous	Mucinous	Colon	10*8*3	T3	N1	M1	Ⅳ
12	Male	64	Mucinous	Mucinous	Rectum	6*6*2	T4	N1	M1	Ⅳ
13	Male	61	Adenocarcinoma	Well	Colon	4*4*1	T4	N0	M0	Ⅱ
14	Male	65	Adenocarcinoma	Moderate	Rectum	6*3.5*1	T4	N1	M0	Ⅲ
15	Male	79	Adenocarcinoma	Moderate	Rectum	5.5*3*1	T2	N0	M0	Ⅰ
16	Male	59	Adenocarcinoma	Moderate	Colon	5.5*4*1.5	T3	N1	M0	Ⅲ
17	Female	62	Adenocarcinoma	Moderate	Colon	2.5*2.5*0.5	T4	N1	M0	Ⅲ
18	Male	83	Adenocarcinoma	Well	Rectum	3*2.5*0.5	T2	N1	M0	Ⅲ
19	Male	64	Mucinous	Mucinous	Colon	11.5*7*1.5	T3	N0	M0	Ⅱ
20	Male	67	Adenocarcinoma	Well	Rectum	4*2.5*0.5	T1	N0	M0	Ⅰ
21	Female	52	Adenocarcinoma	Moderate	Colon	3*2*1	T1	N0	M0	Ⅰ
22	Male	73	Adenocarcinoma	Well	Rectum	3.2*3*0.5	T2	N1	M0	Ⅲ
23	Female	51	Adenocarcinoma	Well	Colon	2*2*0.5	T3	N1	M0	Ⅲ
24	Female	66	Adenocarcinoma	Well	Rectum	6*4.5*1	T4	N1	M0	Ⅲ
25	Male	73	Adenocarcinoma	Moderate	Rectum	6*6*2	T2	N1	M0	Ⅲ
26	Male	70	Adenocarcinoma	Moderate	Rectum	2.5*2*0.5	T2	N1	M0	Ⅲ
27	Female	71	Adenocarcinoma	Well	Colon	5*5*1.5	T4	N1	M0	Ⅲ
28	Male	71	Adenocarcinoma	Moderate	Colon	3.5*2.5*1	T4	N0	M0	Ⅱ
29	Male	59	Adenocarcinoma	Well	Rectum	4.8*3*1	T4	N0	M1	Ⅳ
30	Male	46	Adenocarcinoma	Well	Colon	3*3*1	T4	N1	M0	Ⅲ
31	Female	71	Adenocarcinoma	Well	Colon	4*2*0.5	T4	N0	M0	Ⅱ
32	Female	50	Adenocarcinoma	Moderate	Colon	5*4.5*1	T4	N0	M0	Ⅱ
33	Male	44	Adenocarcinoma	Poor	Colon	7*6*2	T3	N0	M0	Ⅱ
34	Female	63	Adenocarcinoma	Well	Rectum	4*2.5*0.5	T4	N1	M0	Ⅲ
35	Male	59	Adenocarcinoma	Moderate	Colon	5*4.5*2	T4	N1	M0	Ⅲ
36	Male	80	Adenocarcinoma	Well	Colon	5*4*2	T3	N0	M0	Ⅱ
37	Male	74	Adenocarcinoma	Well	Rectum	5*3.5*1	T4	N0	M0	Ⅱ
38	Male	75	Adenocarcinoma	Well	Colon	2.5*2.5*0.5	T2	N0	M0	Ⅰ
39	Male	86	Adenocarcinoma	Moderate	Rectum	7*5.5*2	T4	N1	M0	Ⅲ
40	Female	70	Adenocarcinoma	Well	Rectum	5*4*1	T4	N0	M0	Ⅱ
41	Male	51	Adenocarcinoma	Moderate	Rectum	4.5*3*1	T4	N1	M0	Ⅲ
42	Female	64	Adenocarcinoma	Well	Rectum	3.5*2.5*0.5	T4	N0	M0	Ⅱ
43	Male	52	Adenocarcinoma	Well	Rectum	4*3*1	T4	N1	M0	Ⅲ
44	Female	70	Adenocarcinoma	Well	Rectum	3.5*2*0.5	T4	N0	M0	Ⅱ
45	Male	56	Adenocarcinoma	Well	Rectum	3.5*2*0.5	T4	N0	M0	Ⅱ
46	Male	70	Adenocarcinoma	Well	Rectum	3.5*2.5*0.5	T2	N0	M0	Ⅰ
47	Female	58	Adenocarcinoma	Moderate	Colon	4*4*1	T4	N0	M0	Ⅱ
48	Male	56	Adenocarcinoma	Well	Rectum	4*3.5*1	T4	N1	M0	Ⅲ
49	Male	70	Adenocarcinoma	Moderate	Rectum	4*3.5*1	T4	N1	M0	Ⅲ
50	Male	61	Adenocarcinoma	Well	Rectum	4.3*4.2*1	T4	N0	M0	Ⅱ
51	Male	78	Adenocarcinoma	Well	Colon	6*3.5*2	T3	N0	M0	Ⅱ
52	Male	68	Mucinous	Mucinous	Rectum	3.5*3*1	T4	N1	M0	Ⅲ
53	Female	58	Adenocarcinoma	Well	Colon	5*3.5*1.5	T4	N0	M0	Ⅱ
54	Male	60	Mucinous	Mucinous	Rectum	4*4*1.5	T3	N0	M0	Ⅱ
55	Male	76	Adenocarcinoma	Well	Rectum	4.5*4.5*2	T2	N0	M0	Ⅰ
56	Male	76	Adenocarcinoma	Well	Colon	5*4.5*2	T3	N1	M0	Ⅲ
57	Female	73	Adenocarcinoma	Well	Colon	4.5*4*1.5	T3	N0	M0	Ⅱ
58	Male	68	Adenocarcinoma	Well	Colon	5.5*4*2	T4	N1	M0	Ⅲ
59	Male	75	Adenocarcinoma	Well	Colon	5.5*5*2	T3	N0	M0	Ⅱ
60	Male	61	Mucinous	Mucinous	Rectum	3.5*2*0.5	T4	N1	M0	Ⅲ
61	Male	58	Adenocarcinoma	Well	Colon	11*9*3	T3	N1	M0	Ⅲ
62	Male	74	Adenocarcinoma	Well	Colon	6.5*2.5*1	T4	N1	M0	Ⅲ
63	Male	63	Adenocarcinoma	Moderate	Colon	2.8*2.5*0.5	T4	N0	M0	Ⅱ
64	Female	79	Adenocarcinoma	Well	Colon	5*5*2	T3	N1	M0	Ⅲ
65	Female	62	Adenocarcinoma	Poor	Colon	3*2.5*0.5	T3	N0	M1	Ⅳ
66	Female	65	Adenocarcinoma	Moderate	Colon	4.5*3.5*1	T4	N1	M0	Ⅲ
67	Female	62	Adenocarcinoma	Well	Rectum	5.5*5*2	T3	N1	M0	Ⅲ
68	Female	55	Adenocarcinoma	Moderate	Colon	2.5*2*0.3	T4	N1	M0	Ⅲ
69	Female	64	Mucinous	Mucinous	Colon	12*8*3	T3	N1	M0	Ⅲ
70	Male	55	Adenocarcinoma	Well	Rectum	3.5*3*1	T2	N0	M0	Ⅱ
71	Male	73	Adenocarcinoma	Well	Colon	4.5*4.5*1	T4	N1	M0	Ⅲ
72	Female	53	Adenocarcinoma	Moderate	Rectum	4*3.5*1	T4	N0	M0	Ⅱ
73	Male	53	Adenocarcinoma	Well	Rectum	4*2*0.5	T4	N0	M0	Ⅱ
74	Male	40	Adenocarcinoma	Well	Colon	6.5*4.5*2	T3	N0	M0	Ⅱ
75	Male	84	Adenocarcinoma	Well	Colon	5*4*1	T3	N0	M0	Ⅱ
76	Female	64	Adenocarcinoma	Well	Rectum	4*3*0.5	T4	N1	M0	Ⅲ
77	Female	77	Adenocarcinoma	Well	Rectum	4*3.5*0.5	T2	N0	M0	Ⅰ
78	Male	72	Adenocarcinoma	Well	Rectum	4*4*1	T3	N1	M0	Ⅲ
79	Male	63	Adenocarcinoma	Well	Rectum	5*4*1.5	T4	N0	M0	Ⅱ
80	Female	79	Mucinous	Mucinous	Colon	8*7.5*3	T3	N0	M0	Ⅱ
81	Male	61	Adenocarcinoma	Well	Rectum	5.5*2.5*1.5	T4	N0	M0	Ⅱ
82	Male	68	Adenocarcinoma	Well	Rectum	5*4*1	T4	N0	M0	Ⅱ
83	Male	67	Adenocarcinoma	Moderate	Colon	4*3.5*1	T3	N0	M0	Ⅱ
84	Female	60	Adenocarcinoma	Moderate	Rectum	5*4.5*1.5	T3	N0	M0	Ⅱ
85	Female	75	Adenocarcinoma	Moderate	Rectum	4*3.5*1	T4	N0	M0	Ⅱ
86	Female	65	Adenocarcinoma	Moderate	Colon	5*5*1.5	T3	N1	M0	Ⅲ
87	Male	74	Adenocarcinoma	Moderate	Colon	7*5*2	T4	N1	M0	Ⅲ
88	Female	74	Adenocarcinoma	Poor	Rectum	4*3*1	T4	N1	M1	Ⅳ
89	Female	55	Adenocarcinoma	Well	Colon	1.3*1.2	T1	N0	M0	Ⅰ
90	Female	53	Adenocarcinoma	Moderate	Rectum	5*4.5	T4	N1	M0	Ⅲ
91	Female	63	Adenocarcinoma	Well	Colon	6*4*1	T4	N1	M0	Ⅲ
92	Male	66	Adenocarcinoma	Well	Colon	6*5*1.5	T3	N0	M0	Ⅱ
93	Female	74	Adenocarcinoma	Moderate	Rectum	4*4*1	T4	N0	M0	Ⅱ
94	Male	79	Mucinous	Mucinous	Colon	4.5*4.5*1.5	T4	N1	M0	Ⅲ
95	Female	45	Adenocarcinoma	Well	Rectum	4*3*1	T2	N0	M0	Ⅰ
96	Male	57	Adenocarcinoma	Poor	Colon	5*4*1.5	T3	N1	M0	Ⅲ
97	Male	56	Adenocarcinoma	Poor	Rectum	6*4*2	T4	N0	M0	Ⅱ
98	Female	76	Adenocarcinoma	Well	Colon	3*3*3	T3	N0	M0	Ⅱ
99	Male	76	Adenocarcinoma	Well	Colon	2*2*0.3	T3	N0	M0	Ⅱ
100	Male	71	Adenocarcinoma	Moderate	Rectum	8*4*1.5	T4	N0	M0	Ⅱ
101	Male	33	Mucinous	Mucinous	Colon	3*2.5*1	T3	N0	M0	Ⅱ
102	Male	76	Adenocarcinoma	Well	Colon	8*7*2.5	T3	N1	M0	Ⅲ
103	Female	67	Adenocarcinoma	Moderate	Colon	6*5*2	T3	N1	M0	Ⅲ
104	Male	64	Adenocarcinoma	Moderate	Rectum	4.5*4*1.5	T4	N0	M1	Ⅳ
105	Male	67	Adenocarcinoma	Moderate	Rectum	8*7*2	T4	N0	M1	Ⅳ
106	Male	47	Adenocarcinoma	Moderate	Colon	4*3*1	T3	N1	M0	Ⅲ
107	Female	68	Adenocarcinoma	Well	Colon	8*6.5*3	T3	N0	M0	Ⅱ
108	Male	67	Adenocarcinoma	Well	Colon	7*5*1.5	T3	N0	M1	Ⅳ
109	Female	57	Adenocarcinoma	Well	Colon	8*4*2	T3	N0	M0	Ⅱ
110	Male	69	Adenocarcinoma	Moderate	Colon	4*3.5*1	T3	N0	M0	Ⅱ
111	Male	73	Adenocarcinoma	Moderate	Rectum	4.5*2.5*1	T4	N0	M0	Ⅱ
112	Male	67	Mucinous	Mucinous	Colon	5.5*5*2	T2	N0	M0	Ⅰ
113	Female	39	Adenocarcinoma	Moderate	Rectum	3.5*2.5*0.5	T2	N0	M0	Ⅰ
114	Female	44	Adenocarcinoma	Moderate	Rectum	5*4.5*1.5	T4	N0	M0	Ⅱ
115	Male	64	Adenocarcinoma	Well	Rectum	2.8*2*0.5	T4	N1	M0	Ⅲ
116	Female	57	Adenocarcinoma	Moderate	Colon	4*3*1	T3	N1	M0	Ⅲ
117	Male	62	Adenocarcinoma	Well	Rectum	4*3*1	T4	N0	M0	Ⅱ
118	Male	64	Adenocarcinoma	Well	Colon	5*4*1.5	T3	N0	M0	Ⅱ
119	Male	69	Adenocarcinoma	Poor	Colon	6*5*2	T3	N0	M0	Ⅱ
120	Female	63	Adenocarcinoma	Moderate	Colon	2*1.5*0.5	T2	N0	M0	Ⅰ
121	Female	37	Adenocarcinoma	Moderate	Rectum	4.5*3*1	T4	N1	M0	Ⅲ
122	Male	65	Adenocarcinoma	Well	Colon	8*7*2.5	T3	N0	M0	Ⅱ
123	Female	59	Adenocarcinoma	Well	Rectum	6.5*5.5*2	T4	N0	M0	Ⅱ
124	Male	65	Adenocarcinoma	Moderate	Colon	9*4.5*3	T3	N0	M0	Ⅱ
125	Male	77	Adenocarcinoma	Moderate	Colon	4*3.5*1	T3	N0	M0	Ⅱ
126	Female	66	Adenocarcinoma	Well	Rectum	4*4*1.5	T4	N0	M0	Ⅱ
127	Female	45	Adenocarcinoma	Moderate	Colon	3.5*3*1	T4	N0	M0	Ⅱ
128	Female	69	Adenocarcinoma	Well	Rectum	4.5*3*1.5	T4	N0	M0	Ⅱ
129	Female	76	Adenocarcinoma	Well	Colon	8*7*3	T4	N1	M0	Ⅲ
130	Female	70	Adenocarcinoma	Well	Rectum	4.5*4*1.5	T4	N0	M0	Ⅱ
131	Female	82	Adenocarcinoma	Well	Rectum	4.5*4*1.5	T4	N0	M0	Ⅱ
132	Male	75	Mucinous	Mucinous	Colon	5*4.5*2	T3	N0	M1	Ⅳ
133	Male	70	Mucinous	Mucinous	Colon	4*3*1	T4	N1	M0	Ⅲ
134	Female	84	Adenocarcinoma	Poor	Colon	3*2.5*0.5	T4	N1	M0	Ⅲ
135	Female	63	Adenocarcinoma	Moderate	Rectum	4.5*3.5*1.5	T4	N1	M0	Ⅲ
136	Male	70	Adenocarcinoma	Well	Rectum	3.5*3.5*1	T2	N0	M0	Ⅰ
137	Male	64	Adenocarcinoma	Moderate	Colon	5*3.5*1.5	T3	N1	M0	Ⅲ
138	Male	64	Adenocarcinoma	Well	Colon	4*4*2	T2	N1	M0	Ⅲ
139	Male	53	Adenocarcinoma	Poor	Colon	4*3*1	T3	N0	M0	Ⅱ
140	Female	80	Adenocarcinoma	Poor	Colon	4.5*3.2*1	T3	N1	M0	Ⅲ
141	Male	65	Adenocarcinoma	Moderate	Colon	2*2*1	T3	N0	M0	Ⅱ
142	Male	62	Adenocarcinoma	Poor	Rectum	4*4*1.5	T3	N1	M0	Ⅲ
143	Male	67	Adenocarcinoma	Moderate	Colon	7*4.5*2	T3	N0	M0	Ⅱ
144	Female	45	Adenocarcinoma	Poor	Rectum	2.5*2*0.5	T4	N0	M0	Ⅱ
145	Male	70	Adenocarcinoma	Poor	Rectum	1.5*1*0.5	T2	N1	M0	Ⅲ
146	Female	45	Adenocarcinoma	Poor	Rectum	3*3*1	T3	N0	M0	Ⅱ
147	Male	75	Mucinous	Mucinous	Rectum	9.5*6*4.5	T4	N1	M0	Ⅲ
148	Male	72	Adenocarcinoma	Moderate	Colon	4*4*1	T3	N1	M0	Ⅲ
149	Female	74	Adenocarcinoma	Poor	Colon	6*4.5*1.5	T3	N0	M0	Ⅱ
150	Female	61	Adenocarcinoma	Moderate	Rectum	4*3*2	T3	N1	M0	Ⅲ
